# Supplementary material for: A Sandwich Structural Filter Paper–AgNWs/MXene Composite for Superior Electromagnetic Interference Shielding
Source: Polymers (Basel). 2024 Mar 10;16(6):760. doi: 10.3390/polym16060760 (PMC10975682; doi:10.3390/polym16060760)
Supplement: Supplementary file 1 [file polymers-16-00760-s001.zip]

Archive with 1 entries (1 files):
- polymers-2745369-supplementary.pdf
